# Supplementary material for: Development and Comparative Evaluation of Ciprofloxacin Nanoemulsion-Loaded Bigels Prepared Using Different Ratios of Oleogel to Hydrogels
Source: Gels. 2023 Jul 23;9(7):592. doi: 10.3390/gels9070592 (PMC10379317; doi:10.3390/gels9070592)
Supplement: Supplementary file 1 [file gels-09-00592-s001.zip]

Archive with 6 entries (6 files):
- FIG_S1.jpg
- FIG_S2.jpg
- FIG_S3.jpg
- FIG_S4.jpg
- FIG_S5.jpg
- FIG_S6.jpg
